# Supplementary material for: Switching between Ultrafast Pathways Enables a Green-Red Emission Ratiometric Fluorescent-Protein-Based Ca2+ Biosensor
Source: Int J Mol Sci. 2021 Jan 5;22(1):445. doi: 10.3390/ijms22010445 (PMC7794744; doi:10.3390/ijms22010445)
Supplement: Supplementary file 1 [file ijms-22-00445-s001.zip]

Archive with 2 entries (2 files):
- IJMS_REX_SM_rev_CF1_NOHighlights.pdf
- Video_S1_REXGECO_ImagingSZ.pptx
